# Supplementary material for: Rhodamine-Tagged Polymethacrylate Dyes as Alternative Tools for Analysis of Plant Cells
Source: Materials (Basel). 2022 Nov 2;15(21):7720. doi: 10.3390/ma15217720 (PMC9658429; doi:10.3390/ma15217720)
Supplement: Supplementary file 1 [file materials-15-07720-s001.zip]

Archive with 1 entries (1 files):
- materials-1995371-supplementary.pdf
